# Supplementary material for: The Role of ATF3 in Neuronal Differentiation and Development of Neuronal Networks in Opossum Postnatal Cortical Cultures
Source: Int J Mol Sci. 2022 Apr 29;23(9):4964. doi: 10.3390/ijms23094964 (PMC9100162; doi:10.3390/ijms23094964)
Supplement: Supplementary file 1 [file ijms-23-04964-s001.zip]

Archive with 1 entries (1 files):
- ijms-1681740-supplementary.pdf
